# Supplementary material for: Unlocking Superior MFH Performance Below Hergt’s Biological Safety Limit: SPION-Based Magnetic Nanoplatforms Deliver High Heating Efficiency at Low AMF
Source: Bioengineering (Basel). 2025 Jun 30;12(7):715. doi: 10.3390/bioengineering12070715 (PMC12292120; doi:10.3390/bioengineering12070715)
Supplement: Supplementary file 1 [file bioengineering-12-00715-s001.zip]

Archive with 1 entries (1 files):
- bioengineering-3623890-supplementary.pdf
